# Supplementary material for: On-Demand Multi-Resolution Liquid Alloy Printing Based on Viscoelastic Flow Squeezing
Source: Polymers (Basel). 2018 Mar 16;10(3):330. doi: 10.3390/polym10030330 (PMC6414868; doi:10.3390/polym10030330)
Supplement: Supplementary file 1 [file polymers-10-00330-s001.zip]

Archive with 4 entries (3 files):
- SI/
- SI/SI-1.docx
- SI/Video S1.mp4
- SI/Video S2.mp4
